# Supplementary material for: Deletion of NEMO Inhibits EMT and Reduces Metastasis in KPC Mice
Source: Cancers (Basel). 2021 Sep 10;13(18):4541. doi: 10.3390/cancers13184541 (PMC8471477; doi:10.3390/cancers13184541)
Supplement: Supplementary file 1 [file cancers-13-04541-s001.zip]

Archive with 1 entries (1 files):
- cancers-1350243-supplementary.pdf
